# Supplementary material for: The Uptake of Soluble and Particulate Antigens by Epithelial Cells in the Mouse Small Intestine
Source: PLoS One. 2014 Jan 27;9(1):e86656. doi: 10.1371/journal.pone.0086656 (PMC3903549; doi:10.1371/journal.pone.0086656)
Supplement: Movie S2 — Location of 40 nm NPs and DAPI in the villi of the SI 30 minutes after administration into the lumen. Dextran was injected i.v. via a tail vein. Z-stacks of images taken from the tip of the villi to approximately 80 µm depth in each fluorescent channel are played sequentially. Blue channel: DAPI-stained nuclei of IECs; Green channel: Dextran-fluorescein; Red channel: 40 nm NPs. (ZIP) [file pone.0086656.s007.zip]

Archive with 1 entries (1 files):
- Movie S2.avi
