# Supplementary material for: The Uptake of Soluble and Particulate Antigens by Epithelial Cells in the Mouse Small Intestine
Source: PLoS One. 2014 Jan 27;9(1):e86656. doi: 10.1371/journal.pone.0086656 (PMC3903549; doi:10.1371/journal.pone.0086656)
Supplement: Movie S3 — Entry of dextran into the LP of the villi via GAPs. Dextran and 20 nm NPs were administered into the SI lumen and 40 minutes later the lumen side of the intestine was imaged in vivo with a confocal microscope. Dextran (green) can be seen entering the LP via GAPs, while NPs highlight the IECs and can be seen in the LP of the villi. Movie shows 27 Z stacks taken from the tip of the villi to a depth of 70 µm. (ZIP) [file pone.0086656.s008.zip]

Archive with 1 entries (1 files):
- Movie S3.avi
