# Supplementary material for: The Uptake of Soluble and Particulate Antigens by Epithelial Cells in the Mouse Small Intestine
Source: PLoS One. 2014 Jan 27;9(1):e86656. doi: 10.1371/journal.pone.0086656 (PMC3903549; doi:10.1371/journal.pone.0086656)
Supplement: Movie S4 — Conduit-like structures on the villi and entry of dextran into the LP of the villi via GAPs. 3-D rendering of 27 Z-stacks showing the distribution of GAPs highlighted by dextran (green) and IECs highlighted by 20 nm NPs (red). (ZIP) [file pone.0086656.s009.zip]

Archive with 1 entries (1 files):
- Movie S4.avi
