# Supplementary material for: The Uptake of Soluble and Particulate Antigens by Epithelial Cells in the Mouse Small Intestine
Source: PLoS One. 2014 Jan 27;9(1):e86656. doi: 10.1371/journal.pone.0086656 (PMC3903549; doi:10.1371/journal.pone.0086656)
Supplement: Movie S5 — 3-D rendering of Z-stack images taken 40 minutes after 40 nm NP administration in the SI in vivo. DAPI (blue) enters the IECs and stains the nuclei. 40 nm NPs are internalized and are seen in the LP co-localizing with blood and lymphatic vessels in the villi. (ZIP) [file pone.0086656.s010.zip]

Archive with 1 entries (1 files):
- Movie S5.avi
